# Supplementary material for: HepGentox: a novel promising HepG2 reportergene-assay for the detection of genotoxic substances in complex mixtures
Source: PeerJ. 2021 Jul 27;9:e11883. doi: 10.7717/peerj.11883 (PMC8323594; doi:10.7717/peerj.11883)
Supplement: Supplemental Information 5 [file peerj-09-11883-s005.xlsx]

## Sheet: Cell Concentration 4NQO
1*10^4, 2*10^4, 4*10^4, 6*10^4, 8*10^4, 1*10^5 HepG2p53 cells were seeded into PEI coated 96 well plate in 100 µL DMEM +10%FCS (HyClone) + 1 % Pen/Strep30
24 hrs after seeding cells were treated with different concentrations of 4-Nitroquinoline-N-oxide (0.63, 0.31, 0.16, 0.08, 0.04, 0.02 µM)
The 4 NQO-Stock (10 mM in DMSO) was diluted to 60 µM in complete DMEM, which was further diluted 1:100 and then 1:2 logarithmical
23 hrs after induction 10 µL 550 µM resazurin (from 5.5mM stock) in diluted in 1xPBS was added to the medium in each well - the measurements took place after another hour of incubation
1 hr after resazurin addition fluorescence was measured -> leading to a total incubation time of 24 h
after resazurin measurement cells were washed once with 40 µL 1xPBS and lysed in 25 µL Cell Lysis Buffer (25 mM Tris-Cl, 0.03% Triton X-100) --> shaking for 10 min
single luciferase measurement
1 % DMSO over the whole plate
	µM	10^4	STABW pos/neg	2*10^4	STABW pos/neg	4*10^4	STABW pos/neg	6*10^4	STABW pos/neg	8*10^4	STABW pos/neg	10^5	STABW pos/neg
Nluc	0.625	1.8808	0.390227	13.0063	0.710762	8.06706	0.539386	5.04063	0.571453	2.49941	0.244798	2.76769	0.67307
	0.3125	10.435	1.3305	5.56684	1.30367	2.71198	0.292875	1.53103	0.16038	1.14442	0.0426452	1.31954	0.133836
	0.15625	6.33589	0.940596	1.81477	0.208927	1.36045	0.0469039	1.18977	0.0220759	1.06219	0.0384983	1.17405	0.0508904
	0.078125	1.80689	0.10791	1.01597	0.0949218	1.04265	0.0566493	1.01935	0.0473905	0.96693	0.0244426	1.1203	0.0523031
	0.0390625	0.972948	0.0195983	0.815205	0.027421	0.929407	0.0276465	1.01076	0.0224241	0.945676	0.0435758	1.08543	0.0149101
	0.0195312	0.979735	0.047223	0.814111	0.0515058	0.895635	0.0332126	0.954704	0.0148062	0.929216	0.0269195	1.06112	0.0194583
	0	1	0	1	0	1	0	1	0	1	0	1	0
rel viability	0.625	0.378586	0.0932361	0.3944	0.0941064	0.555726	0.0622115	0.722719	0.067069	0.831599	0.0331451	0.893806	0.0531186
	0.3125	0.499739	0.0451016	0.71339	0.0493658	0.873323	0.0410442	1.01209	0.0238274	1.00065	0.0331998	1.02083	0.0393094
	0.15625	0.709851	0.0482722	0.90914	0.0710917	0.8928	0.0223409	0.867437	0.0418559	0.857698	0.0162103	0.890799	0.0676437
	0.078125	0.818215	0.0181057	0.799904	0.0633558	0.795668	0.0103741	0.828018	0.0348329	0.821918	0.0424063	0.804372	0.0558951
	0.0390625	0.815335	0.0420461	0.765306	0.0696739	0.768866	0.0120227	0.840492	0.0387042	0.828939	0.0372817	0.810996	0.0214048
	0.0195312	0.821586	0.0181703	0.75256	0.0525149	0.772904	0.024567	0.868541	0.0298479	0.852436	0.0349594	0.832278	0.0335753
	0	1	0	1	0	1	0	1	0	1	0	1	0
								Threshold Nluc			Threshold Viability
								500	1.7			500	0.7
								0.01	1.7			0.01	0.7

## Sheet: Cell Concentration BaP
1* 10^4, 2* 10^4, 4*10^4, 6*10^4, 8*10^4 & 1*10^5 Cells/well HepG2p53 (P88) cells were seeded into PEI coated 96 well plate in 100 µL DMEM +10%FCS (HyClone) + 1 % Pen/Strep30
24 hrs after seeding cells were treated with different concentrations of Benzo-a-pyrene (10.0, 5.0, 2.5, 1.25, 0.625, 0.3125 µM diluted in DMEM complete, from a 100 mM Stock in DMSO)
The Benzo-a-pyrene (100 mM in DMSO) was diluted 1:100 in DMSO, which was further diluted 1:100 in complete DMEM and then 1:2 logarithmical
23 hrs after induction 10 µL 550 µM resazurin (from 5.5mM stock) in diluted in 1xPBS was added to the medium in each well - the measurements took place after another hour of incubation
1 hr after resazurin addition fluorescence was measured -> leading to a total incubation time of 24 h
after resazurin measurement cells were washed once with 40 µL 1xPBS and lysed in 25 µL Cell Lysis Buffer (25 mM Tris-Cl, 0.03% Triton X-100) --> shaking for 10 min
single luciferase measurement
1% DMSO over whole plate
	µM	1x 10^4	STABW pos/neg	2x 10^4	STABW pos/neg	4x 10^4	STABW pos/neg	6x 10^4	STABW pos/neg	8x 10^4	STABW pos/neg	1x 10^5	STABW pos/neg
Nluc	10	24.9359	5.3053	68.126	13.3294	138.281	9.0061	116.182	10.6468	163.66	5.25092	145.797	18.0269
	5	29.5532	13.2574	75.9143	19.887	162.849	15.034	160.758	16.6592	169.465	42.8803	102.315	31.9293
	2.5	22.7235	10.4842	62.7994	19.8627	92.0485	21.4823	38.2082	11.0606	13.6729	5.8987	4.84112	0.8247
	1.25	13.2527	4.2537	20.8417	4.3289	5.62914	1.17437	2.07231	0.228193	1.50947	0.194657	1.3265	0.0739043
	0.625	3.70307	0.57422	3.31262	0.394653	1.40622	0.0924809	1.08162	0.0497333	1.05345	0.0468334	1.02616	0.079346
	0.3125	1.67576	0.0855827	1.23387	0.10627	1.05423	0.0209076	0.936015	0.0215009	0.916056	0.0656813	0.955317	0.00894442
	0	1	0	1	0	1	0	1	0	1	0	1	0
	0
rel viability	10	0.927954	0.0663409	0.909163	0.0825671	0.878716	0.0523753	0.805472	0.0486716	0.965702	0.0741062	1.0052	0.0304394
	5	1.16344	0.0330296	1.24751	0.0488772	1.09075	0.0510173	1.02691	0.0311291	1.07575	0.00918186	1.11203	0.016354
	2.5	1.01313	0.0136216	1.08528	0.0686263	0.994458	0.0886841	0.971149	0.0156546	0.95703	0.00881124	0.937026	0.0146528
	1.25	0.867073	0.0626643	0.872257	0.0618842	0.910884	0.0524202	0.888058	0.0204328	0.870888	0.00450757	0.875486	0.0229181
	0.625	0.929731	0.0341454	0.964438	0.0244669	0.928865	0.00465712	0.881687	0.0222521	0.890069	0.0141827	0.857592	0.0121858
	0.3125	0.90108	0.0113174	0.927693	0.0193734	0.9266	0.0342439	0.874829	0.0256842	0.866367	0.0195801	0.895954	0.0423835
	0	1	0	1	0	1	0	1	0	1	0	1	0
	0
								Threshold Nluc			Threshold Viability
								500	1.7			500	0.7
								0.01	1.7			0.01	0.7

## Sheet: Incubation Time 4NQO
2* 10^4 Cells/well HepG2p53 (P79) cells were seeded into PEI coated 96 well plate in 100 µL DMEM +10%FCS (HyClone) + 1 % Pen/Strep30
24 hrs after seeding cells were treated with different concentrations of 4-NQO (0.625, 0.313, 0.156, 0.078, 0.039, 0.020 µM diluted in DMEM complete, from a 10 mM Stock in DMSO)
The 4-NQO (10 mM in DMSO) was diluted 1:40 and 1:4 in DMSO, which was further diluted 1:100 in complete DMEM and then 1:2 logarithmical
1 hr, 5 hrs, 23 hrs, 47 hrs and 71 hrs after induction 10 µL 550 µM resazurin (from 5.5mM stock) in diluted in 1xPBS was added to the medium in each well - the measurement of the viability and Nluc took place after another hour of incubation
1 hr after resazurin addition fluorescence was measured, leading to total incubation times of 2 h, 6 h, 24 h, 48 h and 72 h
after resazurin measurement cells were washed once with 40 µL 1xPBS and lysed in 25 µL Cell Lysis Buffer (25 mM Tris-Cl, 0.03% Triton X-100) --> shaking for 10 min
single luciferase measurement
1% DMSO over whole plate
	µM	after 2 h	STABW pos/neg	after 6 h	STABW pos/neg	after 24 h	STABW pos/neg	after 48 h	STABW pos/neg	after 72 h	STABW pos/neg
Nluc	0.625	0.858699	0.0854967	4.15422	0.686063	14.4563	2.25737	0.942916	0.179106	1.05271	0.210662
	0.3125	1.02188	0.0193987	9.27059	0.789668	7.22389	1.99691	1.58617	0.180101	1.87146	0.160029
	0.15625	1.2528	0.0718269	6.01985	1.32646	2.136	0.40288	1.49487	0.119108	1.75089	0.18041
	0.078125	1.2125	0.0432746	2.41831	0.375086	1.21946	0.167992	1.34173	0.0906297	1.29341	0.0804397
	0.0390625	1.13834	0.0385344	1.43447	0.151905	1.08857	0.124598	1.1496	0.0877758	1.12862	0.0779356
	0.0195312	1.02166	0.00800913	1.27041	0.166623	1.0081	0.0258128	1.00609	0.0708126	0.99481	0.0497292
	0	1	0	1	0	1	0	1	0	1	0
	µM	after 2 h		after 6 h		after 24 h		after 48 h		after 72 h
rel viability	0.625	1.13561	0.133909	1.13924	0.0737233	0.505541	0.0545001	0.497659	0.0402135	0.336994	0.0824319
	0.3125	1.12291	0.155519	1.29071	0.0861762	0.963291	0.0221791	0.834757	0.0701665	0.686007	0.124954
	0.15625	0.996229	0.134186	1.08461	0.0584957	1.01316	0.026939	0.937756	0.0830383	0.791745	0.0688027
	0.078125	0.845097	0.06615	0.895587	0.0648552	0.912707	0.0233652	0.870435	0.0759058	0.853495	0.0523996
	0.0390625	0.884646	0.112886	0.916912	0.0876081	0.916638	0.0198708	0.88378	0.0760479	0.882165	0.0401433
	0.0195312	0.75737	0.100418	0.846307	0.10129	0.902279	0.0325044	0.898078	0.0492365	0.946146	0.0307884
	0	1	0	1	0	1	0	1	0	1	0
	Threshold Nluc			Threshold Viability
	500	1.7			500	0.7
	0.001	1.7			0.001	0.7

## Sheet: Incubation Time BaP
2* 10^4 Cells/well HepG2p53 (P79) cells were seeded into PEI coated 96 well plate in 100 µL DMEM +10%FCS (HyClone) + 1 % Pen/Strep30
24 hrs after seeding cells were treated with different concentrations of Benzo-a-pyrene (5.0, 2.5, 1.25, 0.625, 0.3125, 0.156 µM diluted in DMEM complete, from a 100 mM Stock in DMSO)
The Benzo-a-pyrene (100 mM in DMSO) was diluted 1:100 and 1:2 in DMSO, which was further diluted 1:100 in complete DMEM and then 1:2 logarithmical
1 hr, 5 hrs, 23 hrs, 47 hrs and 71 hrs after induction 10 µL 550 µM resazurin (from 5.5mM stock) in diluted in 1xPBS was added to the medium in each well - the measurement of the viability and Nluc took place after another hour of incubation
1 hr after resazurin addition fluorescence was measured, leading to total incubation times of 2 h, 6 h, 24 h, 48 h and 72 h
after resazurin measurement cells were washed once with 40 µL 1xPBS and lysed in 25 µL Cell Lysis Buffer (25 mM Tris-Cl, 0.03% Triton X-100) --> shaking for 10 min
single luciferase measurement
1% DMSO over whole plate
							Threshold Nluc	500	1.7		Threshold Viability	500	0.7
		Summary						0.01	1.7			0.001	0.7
	µM	after 2 h	STABW pos/neg	after 6 h	STABW pos/neg	after 24 h	STABW pos/neg	after 48 h	STABW pos/neg	after 72 h	STABW pos/neg
Nluc	5	1.0476	0.213918	1.33261	0.137633	61.7976	19.4542	22.4895	3.34347	3.65425	0.967666
	2.5	1.02354	0.130599	1.11285	0.00865801	65.767	28.1771	28.6315	2.26357	5.35408	1.28007
	1.25	0.962313	0.0595977	1.11356	0.0735655	34.6547	12.0436	22.7553	10.5955	5.14789	1.6187
	0.625	1.01023	0.0721852	1.02968	0.0217867	9.03203	4.84865	6.69502	3.25233	2.01366	0.451952
	0.3125	1.0458	0.0661361	1.07181	0.0404349	2.00558	0.495439	1.46068	0.223329	1.11738	0.013122
	0.15625	0.932097	0.0413937	1.13599	0.0963779	1.29989	0.0541881	1.11072	0.0442907	1.07079	0.0747145
	0	1	0	1	0	1	0	1	0	1	0
	0
	µM	after 2 h		after 6 h		after 24 h		after 48 h		after 72 h
rel viability	5	1.09393	0.0743743	1.03695	0.115077	1.0866	0.0181472	0.410699	0.0467877	0.0967262	0.0482983
	2.5	1.09293	0.0621332	1.12185	0.128914	1.17193	0.111925	0.587241	0.0695923	0.282575	0.135161
	1.25	0.867736	0.0602951	0.923898	0.108738	0.884657	0.0793537	0.68614	0.0709866	0.441088	0.112489
	0.625	0.7707	0.0631191	0.773174	0.0682838	0.786223	0.0595066	0.697621	0.0180277	0.600766	0.094918
	0.3125	0.823802	0.0511601	0.761873	0.0697284	0.759935	0.0590996	0.820286	0.0407426	0.777463	0.0601167
	0.15625	0.788345	0.0648437	0.755514	0.0489098	0.784747	0.0571749	0.86042	0.0144103	0.893619	0.0183323
	0	1	0	1	0	1	0	1	0	1	0
	0
