# Supplementary material for: HepGentox: a novel promising HepG2 reportergene-assay for the detection of genotoxic substances in complex mixtures
Source: PeerJ. 2021 Jul 27;9:e11883. doi: 10.7717/peerj.11883 (PMC8323594; doi:10.7717/peerj.11883)
Supplement: Supplemental Information 7 [file peerj-09-11883-s007.xlsx]

## Sheet: Sample Matrix 4NQO
2*10^4 Cells/well HepG2p53 ells were seeded into PEI coated 96 well plate in 100 µL DMEM +10%FCS (HyClone) + 1 % Pen/Strep30
24 hrs after seeding cells were treated with different concentrations of 4-NQO (0.313, 0.156, 0.078 µM diluted in DMEM complete, from a 10 mM Stock in DMSO)
The 4-NQO (10 mM in DMSO) was diluted 1:40 and 1:10 in complete DMEM, which was further diluted 1:80 in complete DMEM and then 1:2 logarithmical
23 hrs after induction 10 µL 550 µM resazurin (from 5.5mM stock) in diluted in 1xPBS was added to the medium in each well - the measurements took place after another hour of incubation
1 hr after resazurin addition fluorescence was measured -> leading to a total incubation time of 24 h
after resazurin measurement cells were washed once with 40 µL 1xPBS and lysed in 25 µL Cell Lysis Buffer (25 mM Tris-Cl, 0.03% Triton X-100) --> shaking for 10 min
single luciferase measurement
1% DMSO in blanks, 4-NQO concentrations are spiked with 1% sample
				2
				2
	µM	Sample 1	STABW pos/neg	Sample 2	STABW pos/neg		4NQO Comparison	STABW pos/neg
Nluc	0.078	1.0939	0.121655	1.45696	0.0854276		1.01597	0.0949218
	0.156	1.55712	0.108602	1.88889	0.0877317		1.81477	0.208927
	0.313	2.87167	0.35048	5.02504	0.255085		5.56684	1.30367
	0	1	0.0950897	1	0.0950897		1	0
	0
	µM	Sample 1	STABW pos/neg	Sample 2	STABW pos/neg		4NQO Comparison	STABW pos/neg
rel viability	0.078	1.14425	0.084804	0.94784	0.080546		0.799904	0.0633558
	0.156	1.27873	0.0832623	0.898126	0.0383567		0.90914	0.0710917
	0.313	0.866341	0.065961	0.890791	0.0678878		0.71339	0.0493658
	0	1	0.069989	1	0.069989		1	0
	0
	Threshold Nluc
	1.25	1.7
	0.625	1.7
	0.3125	1.7
	Threshold Viab
	1.25	0.7
	0.625	0.7
	0.3125	0.7

## Sheet: Sample Matrix BaP
24 hrs after seeding cells were treated with different concentrations of Benzo-a-pyrene (1.25, 0.625, 0.3125 µM diluted in DMEM complete, from a 100 mM Stock in DMSO)
The Benzo-a-pyrene (100 mM in DMSO) was diluted 1:80 and 1:10 in complete DMEM, which was further diluted 1:100 in complete DMEM and then 1:2 logarithmical
23 hrs after induction 10 µL 550 µM resazurin (from 5.5mM stock) in diluted in 1xPBS was added to the medium in each well - the measurements took place after another hour of incubation
1 hr after resazurin addition fluorescence was measured -> leading to a total incubation time of 24 h
after resazurin measurement cells were washed once with 40 µL 1xPBS and lysed in 25 µL Cell Lysis Buffer (25 mM Tris-Cl, 0.03% Triton X-100) --> shaking for 10 min
single luciferase measurement
1% DMSO in blanks, Benzo-a-pyrene concentrations are spiked with 1% sample
	µM	Sample 1	STABW pos/neg	Sample 2	STABW pos/neg		BaP Comparison	STABW pos/neg
Nluc	0.3125	1.64756	0.0751485	1.71263	0.160385		1.23387	0.10627
	0.625	4.8048	0.340252	4.27498	0.387242		3.31262	0.394653
	1.25	19.3857	1.29799	15.7297	1.75974		20.8417	4.3289
	0	1	0.085553	1	0.085553		1	0
	0
	µM	Sample 1	STABW pos/neg	Sample 2	STABW pos/neg		BaP Comparison	STABW pos/neg
rel viability	0.3125	1.39281	0.101165	1.04885	0.0640864		0.927693	0.0193734
	0.625	1.27205	0.0720067	1.09023	0.0664344		0.964438	0.0244669
	1.25	1.14993	0.0511729	1.10651	0.0625601		0.872257	0.0618842
	0	1	0.0567504	1	0.0567504		1	0
	0
	Threshold Nluc
	1.25	1.7
	0.625	1.7
	0.3125	1.7
	Threshold Viab
	1.25	0.7
	0.625	0.7
	0.3125	0.7
